# Supplementary material for: Multiplexed Workplace Measurements in Biogas Plants Reveal Compositional Changes in Aerosol Properties
Source: Ann Work Expo Health. 2021 Jul 5;65(9):1061–74. doi: 10.1093/annweh/wxab036 (PMC8577234; doi:10.1093/annweh/wxab036)
Supplement: wxab036_suppl_Supplementary_Table [file wxab036_suppl_supplementary_table.xlsx]

## Sheet: Supplemental Data
Supplemental Data Multiplexed work place measurements in biogas plants reveal compositional changes in aerosol properties Dierk-Christoph Pöther1*, Daniela Schneider1, Ulrich Prott2, Jörg Karmann2, Kerstin Klug1, Nancy Heubach1, Ralph Hebisch2, Udo Jäckel1 1Unit for Biological Agents, Federal Institute for Occupational Safety and Health, Nöldnerstr. 40-42, 10317 Berlin, Germany 2Unit for Measurem…
Table S1. Characteristics of the biogas plants.
Table S2. Characteristics of measured workplaces.
Table S3. Measured values for each parameter (Total Cell Count, Endotoxins, Mulds, Penicillium, Aspergillus, Cladosporium, Other molds, Sampling for 16S rRNA-gene clone libraries, Inhalable particles, Respirable particles, VOC, NH3, H2S, CO2, CO) with sampled volume [m3] and sampling duration [min] in long format

## Sheet: Table S1
Location	Sampling date	Additional information
1	08.06. – 12.06.2015	85,000 t food waste annually from restaurants, food producers, supermarkets; deliveres in trash cans; food waste is initially collected in a bunker upon delivery; Transport via screw conveyor with subsequent manual removal of unwanted material until food waste is applied to the fermenter; 3-6 employees are working in the delivery hall cleaning trahs cans, sorting unwanted material or operating th…
2	25.04. – 29.04.2016	75,000 t waste annually; 63% CH4 in the preocess with 36 ppm H2S, 4.3 GWh current; Combined composting and biogas facility; Delivery of organic waste to the composting facility hall; separation into smaller (< 80 mm) and bigger and unwanted material; waste is watered with recirculate water from the biogas fermenter and subsequently dewatered in a press with collection of water and transport to th…
3	24.10. – 28.10.2016	110,000 t food & manure waste annually, 65-70% CH4, 4.4 GWh current; Food waste in trash cans or packaged food (overproduction or off-specification batch) Manure is pumped into tanks; Unwanted material in Trash cans is sorted out and trash cans are cleaned subsequently; Packaged food is partly manually depackeaged and partly shreddered and mixed with waterwhich is afterwards pumped into tanks and…
4	22.06. – 26.06.2015	350,000 t corn annually, 53-55% CH4; The facility consists out of 5 modules with each module comprising a delivery hall with a basement mixing in storage tanks, four fermenters and tanks/ bunkers for digestate either liquid or solid; the basement is ventilated with fresh air and gas sensors are installed; exhaust air is filtered; Employees work in a four-shift system primarily with tasks in maint…
5	12.10. – 16.10.2015	18,000 t waste annually, 55-60% CH4; combined composting and biogas facility; waste is delivered into the intermediate storage or directly into a shredder; unwanted material is manually sorted; afterwards bigger material is seperated; smaller material is tranported into the fermenter or storage bunkers; Digestate is separated in pools to remove heavy material; Cleaning of tanks and pools is condu…
6	30.05. – 02.06.2016	95,000 t manure & waste annually; manure is pumped into tanks with a subsequent cleaning with water; waste is directly loaded into basement bunkers; waste is manually sorted in a cabin ventilated with fresh air and subsequently the waste is shreddered; furthermore, waste is manually added from barrels mixing of shreddered waste and manure with analysis of the energy content and addition of iron t…
7	14.09. – 18.09.2015	30,000 t waste annually; combined composting and dry fermentation; dry fermntation halls are filled by bulldozers; while fermentation percolate water is added; after app. 25 days the digestate is removed from the halls after measuring CH4 and O2 by bulldozers; digestate is mixed with fresh waste and further rotting processes in a closed hall allow a product that can be utilized in agriculture; tw…

## Sheet: Table S2
Location	Sampling Point	Biological Agents	Hazardous Substances	Category	Description
1	0	X		windward air	windward air
1	1	X		sorting	Personal sampling at the manual removal of unwanted material after the screw conveyor
1	2	X		delivery	Personal sampling attached to the the interior of a bulldozer; work tasks involved the transport of food waste (also in trash cans) in the surrounding of the delivery and the collection bunker
1	3	X		cleaning	Personal sampling along the whole work shift trash cans of different sizes were cleaned with a high pressure washer next to the bunker
1	4	X		inspection	Personal sampling during inspetion and maintenance tasks in the complete facility
1	5	X		delivery	Stationary sampling in the delivery hall next to the bunker
2	0	X		windward air	windward air
2	1	X	X	delivery	Stationary sampling at the delivery of the anaerobic digester unit in a closed hall, but with active aeration; Waste is directly delivered into the open Bunker Employees are hardly in this area, most of the time drivers of delivery trucks are present
2	2	X	X	delivery	Stationary sampling at the delivery of the composting plant hall; at least one of three gates was constantly open. Air was cleaned by filtration; waste was directly delivered into the hall and bulldozers transported waste when necessaary to the separation station.
2	3		X	delivery	Stationary sampling in the mechanical processing hall; Composting material was relocated by different bulldozers with a huge release of water vapor
2	4	X		cleaning	Stationary sampling in the composting hall while the relocator of composting material was cleaned in a dsitance of 10 meters as splash water did not allow closer measurements; Gates were closed and aeration was active
2	5	X		inspection	Stationary sampling in the composting hall
2	6	X	X	delivery	Stationary sampling in the mechanical processing unit; Waste is delivered dirtectly in the hall and transported by a bulldouzer to the separation unit
2	7	X	X	sorting	Stationary sampling while relocation in the mechanical processing unit was carried out; hardly any tasks outside the bulldozer
2	11	X	X	cleaning	Personal sampling while desanding (80 m3) of the anaerobic digester/ fermenter with an open mini-bulldozer; prior to desanding the fermenter was emptied, opened and actively ventilated for four days
2	12	X		cleaning	Personal sampling while working in the compsoting hall and cleaning aeration filters
2	13	X		delivery	Personal sampling inside a bulldozer while waste was delivered and hall gates were opened and aeration was active
2	14	X	X	sorting	Personal sampling in a bulldozer in the mechanical processing hall; Composting material was relocated by different bulldozers with a huge release of water vapor
2	15	X		inspection	Personal sampling inside a bulldozer
2	16	X		sorting	Personal sampling inside a bulldozer; transporting press water and recirculate
3	0	X		windward air	windward air
3	1	X	X	sorting	Stationary sampling next to the packaging press in a distance of 2.6 m; aeration was conducted by open gates
3	2	X	X	delivery	Stationary sampling in the delivery hall; gates were constantly open
3	3		X	delivery	stationary sampling in the middle of the delivery hall
3	4		X	delivery	Stationary sampling next to the bunker
3	5		X	inspection	next to a press that delivers remnants of the fermentation; maintenance work was done in the surrounding
3	11	X		cleaning	Personal sampling in the area of the packaging press and the trash can washing unit; also outdoors with maintenance & inspection tasks
3	12	X		delivery	Personal sampling while emptying and cleaning trash cans
3	13	X		sorting	Personal sampling inside a bulldozer while relocating waste
4	0	X		windward air	windward air
4	2	X		delivery	Staionary sampling in a delivery hall while hall gates are open; Trucks deliver corn directly into the basement ; Manual addition of trace elements
4	4	X		cleaning	Stationary sampling in the basement at the storage tanks; Cleaning of solid traps
4	6	X	X	sorting	Stationary sampling at the solid digestate bunker;Digestate was moved or transported onto trucks; open gates and active aeration;
4	9	X	X	sorting	Stationary sampling at the seperation of digestate into a solid and a liquid phase using a press screw
4	10	X		cleaning	Personal sampling while working in the digestate storage unit and cleaning tubes in the delviery hall with a high pressure washer
4	11	X		inspection	Perosnal sampling while inspecting the facility especially the machinery
4	12/13	X		cleaning	Personal sampling while office work and wet cleaning tasks in the basement
4	14	X	X	cleaning	Personal sampling while cleaning solid traps and the mixing storage tanks in the basement
5	0	X		windward air	windward air
5	1	X	X	delivery	Stationary sampling in the delivery hall when traucks deliver waste, two employees were working in he surrounding while one was in a bulldozer
5	2		X	sorting	Stationary sampling next to the shredder/ macerator
5	3	X	X	sorting	Stationary sampling while a bulldozer was operated in order to relocate composting material sieving material in the external roofed composting area
5	11	X	X	sorting	Personal sampling while liquid digestate tanks was emptied and sand mud was relocated
5	12	X	X	sorting	Personal sampling while relocating waste; filling the shredder; relocating composting material
5	13	X	X	sorting	Personal sampling while sorting out unwanted material in the delivery hall
5	14	X		delivery	Stationary sampling inside a bulldozer while tasks were conducted in the delivery hall
5	16	X		sorting	Stationary sampling inside a bulldozer while siving machine was active in the external roofed composting area
6	0	X		windward air	windward air
6	1		X	delivery	Stationary sampling next to the waste shredder; trucks were emptying waste directly into basement bunkers
6	2	X	X	delivery	Stationary sampling in the surrounding employees were emptying barrels with waste
6	4	X		delivery	Stationary sampling while trucks pumped manure into the tanks and trucks were cleaned
6	5	X		cleaning	Stationary sampling while a new pasteurization facility was installed by teo employees
6	6		X	cleaning	Stationary sampling while a manure leaked from a hose; two employees were cleaning the hall and reinstalled the hose
6	11	X		inspection	Personal sampling while lab work of an employee
6	12	X		sorting	Personal sampling while operating a truck transporting manure over the whole work shift
6	13	X		cleaning	Personal sampling while cleaning waste barrels with a pressure washer in the delivery hall
6	14	X		delivery	Personal sampling while emptying waste barrels in the delivery hall
6	15	X		sorting	Personal sampling in the sorting cabin in the delivery hall
7	0	X		windward air	windward air
7	1	X	X	delivery	Stationary sampling in the delivery hall; waste is relocated in bulldozers & unwanted material is manually sorted out by two employees in total
7	2	X	X	cleaning	Stationary sampling while a fermentation hall was emptied by a bulldozer and subsequently cleaned with a pressure washer
7	3	X	X	sorting	Stationary sampling while rotting halls were emptied and filled again by a bulldozer
7	4	X	X	sorting	Stationary sampling in a rotting hall
7	5		X	sorting	Stationary sampling while compost material was sieved utilizing a bulldozer
7	11	X	X	cleaning	Personal sampling while a fermentation hall was emptied by a bulldozer and subsequently cleaned with a pressure washer
7	12	X		sorting	Personal sampling while supporting employee from sampling point 11; subsequently trucks were filled by operating most of the time a bulldozer
7	13			sorting	Personal sampling while rotting halls were emptied and filled again by utilizing a bulldozer
7	14	X	X	sorting	Personal sampling while supporting employee from sampling point 13; subsequently the air (bark mulch) filter was inspected
7	15	X	X	sorting	Personal sampling while operating a bulldozer; beforehand unwanted material was manually sorted; waste was applied to the shredder;
7	16			inspection	Personal sampling while inspecting all units
7	17	X		sorting	Personal sampling while operating a bulldozer sieving composting and rotting material

## Sheet: Table S3
Location	Sampling Point	Date [DD.MM.YYYY]	Category	Parameter	Value	Volume [m3]	Duration [min]
Location 1	0	2015-06-11	windward air	TCC [tcc/m3]	92791.9	1.96	560
Location 1	0	2015-06-10	windward air	TCC [tcc/m3]	122307	1.813	518
Location 1	0	2015-06-09	windward air	TCC [tcc/m3]	90596.1	2.198	628
Location 1	1	2015-06-11	sorting	TCC [tcc/m3]	394278	1.684	481
Location 1	1	2015-06-10	sorting	TCC [tcc/m3]	240242	1.603	458
Location 1	1	2015-06-09	sorting	TCC [tcc/m3]	986348	1.645	470
Location 1	2	2015-06-11	delivery	TCC [tcc/m3]	74006.2	1.827	522
Location 1	2	2015-06-10	delivery	TCC [tcc/m3]	225296	1.953	558
Location 1	2	2015-06-09	delivery	TCC [tcc/m3]	66477.1	1.62	463
Location 1	2	2015-06-09	delivery	TCC [tcc/m3]	46914.5	0.735	210
Location 1	3	2015-06-11	cleaning	TCC [tcc/m3]	412858	0.774	221
Location 1	3	2015-06-10	cleaning	TCC [tcc/m3]	219298	0.886	253
Location 1	3	2015-06-09	cleaning	TCC [tcc/m3]	44501.3	1.057	302
Location 1	4	2015-06-10	inspection	TCC [tcc/m3]	134447	1.39	394
Location 1	5	2015-06-11	delivery	TCC [tcc/m3]	25925.2	0.889	254
Location 2	0	2016-04-28	windward air	TCC [tcc/m3]	108681	1.225	352
Location 2	0	2016-04-27	windward air	TCC [tcc/m3]	63311.5	1.568	448
Location 2	0	2016-04-26	windward air	TCC [tcc/m3]	124811	1.138	325
Location 2	1	2016-04-28	delivery	TCC [tcc/m3]	112269	1.071	306
Location 2	4	2016-04-27	cleaning	TCC [tcc/m3]	69434.9	1.222	349
Location 2	6	2016-04-28	delivery	TCC [tcc/m3]	233530	0.679	194
Location 2	7	2016-04-28	sorting	TCC [tcc/m3]	377023	0.364	104
Location 2	11	2016-04-26	cleaning	TCC [tcc/m3]	168171	0.91	260
Location 2	12	2016-04-26	cleaning	TCC [tcc/m3]	416650	0.385	110
Location 2	13	2016-04-26	delivery	TCC [tcc/m3]	612404	0.28	80
Location 2	14	2016-04-28	sorting	TCC [tcc/m3]	1.12886e+06	0.1225	35
Location 2	15	2016-04-27	inspection	TCC [tcc/m3]	373858	0.434	124
Location 3	0	2016-10-27	windward air	TCC [tcc/m3]	38609.4	2.34	234
Location 3	0	2016-10-26	windward air	TCC [tcc/m3]	29187.5	2.59	259
Location 3	0	2016-10-25	windward air	TCC [tcc/m3]	19542.6	2.17	217
Location 3	2	2016-10-26	delivery	TCC [tcc/m3]	58533.3	1.638	468
Location 3	11	2016-10-27	cleaning	TCC [tcc/m3]	80851.7	1.46	417
Location 3	11	2016-10-25	cleaning	TCC [tcc/m3]	211549	0.445	127
Location 3	12	2016-10-27	delivery	TCC [tcc/m3]	67199.9	1.537	439
Location 3	12	2016-10-25	delivery	TCC [tcc/m3]	58274.3	1.582	452
Location 3	13	2016-10-27	sorting	TCC [tcc/m3]	69150.3	1.467	419
Location 3	13	2016-10-26	sorting	TCC [tcc/m3]	45808.6	1.691	483
Location 3	13	2016-10-25	sorting	TCC [tcc/m3]	400101	0.277	79
Location 4	0	2015-06-24	windward air	TCC [tcc/m3]	12423.2	1.69	485
Location 4	6	2015-06-24	sorting	TCC [tcc/m3]	31139.9	1.16	332
Location 4	6	2015-06-23	sorting	TCC [tcc/m3]	67794.8	0.83	237
Location 4	9	2015-06-23	sorting	TCC [tcc/m3]	71225.4	0.86	245
Location 4	10	2015-06-25	cleaning	TCC [tcc/m3]	155533	1.06	303
Location 4	11	2015-06-24	inspection	TCC [tcc/m3]	94823.9	0.45	150
Location 4	11	2015-06-23	inspection	TCC [tcc/m3]	108083	0.65	185
Location 4	12/13	2015-06-23	cleaning	TCC [tcc/m3]	888416	0.66	177
Location 4	14	2015-06-24	cleaning	TCC [tcc/m3]	157073	0.38	109
Location 5	0	2015-10-15	windward air	TCC [tcc/m3]	3105.34	3.96	396
Location 5	0	2015-10-13	windward air	TCC [tcc/m3]	67047.2	3.8	380
Location 5	11	2015-10-14	sorting	TCC [tcc/m3]	9339.38	0.977	279
Location 5	11	2015-10-13	sorting	TCC [tcc/m3]	10573.7	1.264	361
Location 5	13	2015-10-14	sorting	TCC [tcc/m3]	308747	0.956	273
Location 5	13	2015-10-13	sorting	TCC [tcc/m3]	185229	1.302	372
Location 5	13	2015-10-15	sorting	TCC [tcc/m3]	259227	1.414	404
Location 5	14	2015-10-13	delivery	TCC [tcc/m3]	223474	1.33	380
Location 5	14	2015-10-15	delivery	TCC [tcc/m3]	5267.99	1.4	400
Location 5	16	2015-10-14	sorting	TCC [tcc/m3]	101436	1.285	367
Location 6	0	2016-06-02	windward air	TCC [tcc/m3]	17959.1	3.08	308
Location 6	0	2016-06-01	windward air	TCC [tcc/m3]	13385.9	4.27	427
Location 6	0	2016-05-31	windward air	TCC [tcc/m3]	12445.6	4	400
Location 6	2	2016-06-02	delivery	TCC [tcc/m3]	96579.9	1.05	300
Location 6	4	2016-06-02	delivery	TCC [tcc/m3]	240572	1.05	300
Location 6	4	2016-05-31	delivery	TCC [tcc/m3]	84179.3	1.358	388
Location 6	5	2016-05-31	cleaning	TCC [tcc/m3]	118405	1.39	397
Location 6	11	2016-05-31	inspection	TCC [tcc/m3]	293032	0.56	160
Location 6	12	2016-06-01	sorting	TCC [tcc/m3]	129609	0.882	252
Location 6	13	2016-06-01	cleaning	TCC [tcc/m3]	118261	0.858	245
Location 6	14	2016-06-01	delivery	TCC [tcc/m3]	167618	0.847	242
Location 6	15	2016-06-01	sorting	TCC [tcc/m3]	125428	1.05	300
Location 7	0	2015-09-16	windward air	TCC [tcc/m3]	8124.13	1.453	415
Location 7	0	2015-09-17	windward air	TCC [tcc/m3]	4862.76	1.365	390
Location 7	1	2015-09-17	delivery	TCC [tcc/m3]	261121	1.376	393
Location 7	1	2015-09-16	delivery	TCC [tcc/m3]	490046	1.054	301
Location 7	2	2015-09-16	cleaning	TCC [tcc/m3]	580638	1.432	409
Location 7	3	2015-09-16	sorting	TCC [tcc/m3]	529288	1.334	381
Location 7	11	2015-09-15	cleaning	TCC [tcc/m3]	216169	1.218	248
Location 7	12	2015-09-16	sorting	TCC [tcc/m3]	4131.76	1.428	408
Location 7	12	2015-09-15	sorting	TCC [tcc/m3]	1.26181e+06	1.26	360
Location 7	14	2015-09-16	sorting	TCC [tcc/m3]	289740	1.12	320
Location 7	15	2015-09-17	sorting	TCC [tcc/m3]	21164	0.802	229
Location 7	17	2015-09-16	sorting	TCC [tcc/m3]	122920	0.42	12
Location 1	0	2015-06-11	windward air	ET [EU/m3]	0.682439	1.96	560
Location 1	0	2015-06-10	windward air	ET [EU/m3]	1.36314	1.834	524
Location 1	0	2015-06-09	windward air	ET [EU/m3]	2.72959	2.198	628
Location 1	1	2015-06-11	sorting	ET [EU/m3]	16.7173	1.684	481
Location 1	1	2015-06-10	sorting	ET [EU/m3]	25.245	1.603	458
Location 1	1	2015-06-09	sorting	ET [EU/m3]	17.1553	1.645	470
Location 1	2	2015-06-11	delivery	ET [EU/m3]	14.1006	1.827	522
Location 1	2	2015-06-10	delivery	ET [EU/m3]	9.93432	1.953	558
Location 1	2	2015-06-09	delivery	ET [EU/m3]	3.19728	1.62	463
Location 1	3	2015-06-11	cleaning	ET [EU/m3]	34.9709	0.774	221
Location 1	3	2015-06-10	cleaning	ET [EU/m3]	5.25071	0.882	252
Location 1	4	2015-06-10	inspection	ET [EU/m3]	142.618	1.253	358
Location 1	5	2015-06-11	delivery	ET [EU/m3]	692.007	0.882	252
Location 2	0	2016-04-28	windward air	ET [EU/m3]	0.487883	1.225	352
Location 2	0	2016-04-27	windward air	ET [EU/m3]	0.338776	1.568	448
Location 2	1	2016-04-28	delivery	ET [EU/m3]	26.7974	1.071	306
Location 2	4	2016-04-27	cleaning	ET [EU/m3]	5.60786	1.222	349
Location 2	5	2016-04-28	inspection	ET [EU/m3]	24.2857	0.63	180
Location 2	6	2016-04-28	delivery	ET [EU/m3]	26.5096	0.679	194
Location 2	7	2016-04-28	sorting	ET [EU/m3]	192.308	0.364	104
Location 2	11	2016-04-26	cleaning	ET [EU/m3]	2.49169	0.903	258
Location 2	12	2016-04-26	cleaning	ET [EU/m3]	46.1735	0.385	110
Location 2	13	2016-04-26	delivery	ET [EU/m3]	844.643	0.28	80
Location 2	14	2016-04-28	sorting	ET [EU/m3]	1.05159	0.504	144
Location 2	15	2016-04-27	inspection	ET [EU/m3]	5.87204	1.141	326
Location 3	0	2016-10-26	windward air	ET [EU/m3]	0.339578	4.44	444
Location 3	0	2016-10-25	windward air	ET [EU/m3]	1.10731	4.27	427
Location 3	1	2016-10-26	sorting	ET [EU/m3]	16.8939	1.687	482
Location 3	2	2016-10-26	delivery	ET [EU/m3]	4.0293	1.638	468
Location 3	11	2016-10-27	cleaning	ET [EU/m3]	14.3885	1.46	417
Location 3	11	2016-10-25	cleaning	ET [EU/m3]	4.55322	0.879	251
Location 3	12	2016-10-27	delivery	ET [EU/m3]	9.33941	1.537	439
Location 3	12	2016-10-25	delivery	ET [EU/m3]	7.14286	1.582	452
Location 3	13	2016-10-27	sorting	ET [EU/m3]	45.8444	1.467	419
Location 3	13	2016-10-26	sorting	ET [EU/m3]	18.7521	1.691	483
Location 3	13	2016-10-25	sorting	ET [EU/m3]	12.9568	0.452	129
Location 4	0	2015-06-24	windward air	ET [EU/m3]	1.21649	1.69	485
Location 4	6	2015-06-24	sorting	ET [EU/m3]	1.25541	1.16	332
Location 4	9	2015-06-23	sorting	ET [EU/m3]	2.39067	0.86	245
Location 4	10	2015-06-25	cleaning	ET [EU/m3]	27.8171	1.06	303
Location 4	11	2015-06-24	inspection	ET [EU/m3]	5.45999	0.45	150
Location 4	11	2015-06-23	inspection	ET [EU/m3]	9.80952	0.65	185
Location 4	12/13	2015-06-23	cleaning	ET [EU/m3]	7.42534	0.66	177
Location 5	0	2015-10-15	windward air	ET [EU/m3]	0.719697	3.96	396
Location 5	0	2015-10-13	windward air	ET [EU/m3]	0.618421	3.8	380
Location 5	11	2015-10-14	sorting	ET [EU/m3]	11.0803	0.977	279
Location 5	13	2015-10-14	sorting	ET [EU/m3]	177.917	0.956	273
Location 5	13	2015-10-13	sorting	ET [EU/m3]	65.7709	1.302	372
Location 5	13	2015-10-15	sorting	ET [EU/m3]	276.498	1.414	404
Location 5	14	2015-10-13	delivery	ET [EU/m3]	89.4737	1.33	380
Location 5	14	2015-10-15	delivery	ET [EU/m3]	573.571	1.4	400
Location 6	0	2016-06-02	windward air	ET [EU/m3]	1.0875	3.08	308
Location 6	0	2016-06-01	windward air	ET [EU/m3]	3.16159	4.27	427
Location 6	2	2016-06-02	delivery	ET [EU/m3]	3.66667	1.05	300
Location 6	4	2016-06-02	delivery	ET [EU/m3]	2.47619	1.05	300
Location 6	4	2016-05-31	delivery	ET [EU/m3]	1.39912	1.358	388
Location 6	5	2016-05-31	cleaning	ET [EU/m3]	1.5833	1.39	397
Location 6	12	2016-06-01	sorting	ET [EU/m3]	2.26757	0.882	252
Location 6	13	2016-06-01	cleaning	ET [EU/m3]	3.26531	0.858	245
Location 6	14	2016-06-01	delivery	ET [EU/m3]	5.71429	0.665	190
Location 6	15	2016-06-01	sorting	ET [EU/m3]	6.96429	0.84	240
Location 7	0	2015-09-16	windward air	ET [EU/m3]	3.821	1.453	415
Location 7	0	2015-09-17	windward air	ET [EU/m3]	0.622711	1.365	390
Location 7	1	2015-09-17	delivery	ET [EU/m3]	14.2383	1.376	393
Location 7	1	2015-09-16	delivery	ET [EU/m3]	344.238	1.054	301
Location 7	2	2015-09-16	cleaning	ET [EU/m3]	23.402	1.432	409
Location 7	3	2015-09-16	sorting	ET [EU/m3]	48.7439	1.334	381
Location 7	11	2015-09-15	cleaning	ET [EU/m3]	11.9048	1.218	248
Location 7	12	2015-09-16	sorting	ET [EU/m3]	10.3175	1.428	408
Location 7	12	2015-09-15	sorting	ET [EU/m3]	370.448	0.98	280
Location 7	14	2015-09-16	sorting	ET [EU/m3]	139.011	1.12	320
Location 7	15	2015-09-17	sorting	ET [EU/m3]	2.80724	0.802	229
Location 1	0	2015-06-11	windward air	Molds [cfu/m3]	513.539	0.714	20
Location 1	0	2015-06-10	windward air	Molds [cfu/m3]	1231.31	0.758	20
Location 1	0	2015-06-09	windward air	Molds [cfu/m3]	374.532	0.712	20
Location 1	1	2015-06-11	sorting	Molds [cfu/m3]	4504.37	0.627	20
Location 1	1	2015-06-10	sorting	Molds [cfu/m3]	2571.71	0.674	20
Location 1	1	2015-06-09	sorting	Molds [cfu/m3]	2445.51	0.627	20
Location 1	2	2015-06-11	delivery	Molds [cfu/m3]	1998.82	0.567	20
Location 1	2	2015-06-10	delivery	Molds [cfu/m3]	3415.1	0.63	20
Location 1	2	2015-06-09	delivery	Molds [cfu/m3]	2017.64	0.79	20
Location 1	3	2015-06-11	cleaning	Molds [cfu/m3]	14811.4	0.695	20
Location 1	3	2015-06-10	cleaning	Molds [cfu/m3]	6915.57	0.599	20
Location 1	3	2015-06-09	cleaning	Molds [cfu/m3]	6265.14	0.601	20
Location 2	0	2016-04-28	windward air	Molds [cfu/m3]	299.222	0.604	20
Location 2	0	2016-04-26	windward air	Molds [cfu/m3]	342.466	0.584	20
Location 2	1	2016-04-26	delivery	Molds [cfu/m3]	1044.18	0.415	12
Location 2	1	2016-04-26	delivery	Molds [cfu/m3]	348.432	0.574	20
Location 2	1	2016-04-26	delivery	Molds [cfu/m3]	1024.81	0.618	20
Location 2	2	2016-04-26	delivery	Molds [cfu/m3]	341.297	0.623	20
Location 2	2	2016-04-26	delivery	Molds [cfu/m3]	11149.3	0.82	30
Location 2	2	2016-04-26	delivery	Molds [cfu/m3]	5947.67	0.586	20
Location 2	16	2016-04-26	sorting	Molds [cfu/m3]	1164.14	0.859	246
Location 3	0	2016-10-27	windward air	Molds [cfu/m3]	2487	0.668	20
Location 3	0	2016-10-26	windward air	Molds [cfu/m3]	1616	0.779	20
Location 3	0	2016-10-25	windward air	Molds [cfu/m3]	1674	0.689	20
Location 3	1	2016-10-26	sorting	Molds [cfu/m3]	26280	0.772	20
Location 3	1	2016-10-26	sorting	Molds [cfu/m3]	2008	0.668	20
Location 3	1	2016-10-26	sorting	Molds [cfu/m3]	4711	0.779	20
Location 3	2	2016-10-26	delivery	Molds [cfu/m3]	13565	0.63	20
Location 3	2	2016-10-26	delivery	Molds [cfu/m3]	21260	0.689	20
Location 3	2	2016-10-26	delivery	Molds [cfu/m3]	19787	0.772	20
Location 4	0	2015-06-24	windward air	Molds [cfu/m3]	1898.38	0.742	20
Location 4	0	2015-06-24	windward air	Molds [cfu/m3]	2320.17	0.694	20
Location 4	0	2015-06-24	windward air	Molds [cfu/m3]	4469.92	0.718	20
Location 4	2	2015-06-24	delivery	Molds [cfu/m3]	169010	0.839	20
Location 4	2	2015-06-24	delivery	Molds [cfu/m3]	2556.87	0.793	20
Location 4	2	2015-06-24	delivery	Molds [cfu/m3]	26143.9	0.761	20
Location 4	4	2015-06-24	cleaning	Molds [cfu/m3]	147052	0.67	20
Location 4	4	2015-06-24	cleaning	Molds [cfu/m3]	168773	0.521	20
Location 4	4	2015-06-24	cleaning	Molds [cfu/m3]	58484.4	0.538	20
Location 4	6	2015-06-24	sorting	Molds [cfu/m3]	5957.43	0.083	10
Location 4	6	2015-06-24	sorting	Molds [cfu/m3]	1415.94	0.069	20
Location 4	6	2015-06-24	sorting	Molds [cfu/m3]	11703.8	0.071	30
Location 5	0	2015-10-14	windward air	Molds [cfu/m3]	1607.05	0.643	20
Location 5	0	2015-10-14	windward air	Molds [cfu/m3]	1097.44	0.626	20
Location 5	1	2015-10-14	delivery	Molds [cfu/m3]	375058	0.737	21
Location 5	1	2015-10-14	delivery	Molds [cfu/m3]	383031	0.659	18
Location 5	1	2015-10-14	delivery	Molds [cfu/m3]	410059	0.876	24
Location 5	3	2015-10-14	sorting	Molds [cfu/m3]	988.889	0.6	58
Location 5	3	2015-10-14	sorting	Molds [cfu/m3]	677.011	0.58	55
Location 5	3	2015-10-14	sorting	Molds [cfu/m3]	730.303	0.55	60
Location 5	11	2015-10-14	sorting	Molds [cfu/m3]	166.3	0.182	52
Location 5	11	2015-10-14	sorting	Molds [cfu/m3]	249.451	0.182	52
Location 5	16	2015-10-14	sorting	Molds [cfu/m3]	325.559	0.746	223
Location 5	16	2015-10-14	sorting	Molds [cfu/m3]	44.6828	0.746	223
Location 6	0	2016-06-01	windward air	Molds [cfu/m3]	3588.91	0.694	20
Location 6	0	2016-06-01	windward air	Molds [cfu/m3]	4057.97	0.69	20
Location 6	0	2016-06-01	windward air	Molds [cfu/m3]	3617.95	0.613	20
Location 6	2	2016-06-01	delivery	Molds [cfu/m3]	10993.5	0.567	20
Location 6	2	2016-06-01	delivery	Molds [cfu/m3]	2425.11	0.701	20
Location 6	2	2016-06-01	delivery	Molds [cfu/m3]	23484.8	0.664	20
Location 6	4	2016-06-02	delivery	Molds [cfu/m3]	4522.92	0.538	20
Location 6	4	2016-05-31	delivery	Molds [cfu/m3]	4420.18	0.641	20
Location 6	4	2016-05-31	delivery	Molds [cfu/m3]	7002.8	0.595	20
Location 7	0	2015-09-16	windward air	Molds [cfu/m3]	521.999	0.447	20
Location 7	0	2015-09-16	windward air	Molds [cfu/m3]	1072.96	0.466	20
Location 7	0	2015-09-16	windward air	Molds [cfu/m3]	2668.94	0.587	20
Location 7	1	2015-09-17	delivery	Molds [cfu/m3]	166466	0.397	20
Location 7	1	2015-09-16	delivery	Molds [cfu/m3]	37562.7	0.465	20
Location 7	2	2015-09-15	cleaning	Molds [cfu/m3]	151438	0.55	20
Location 7	2	2015-09-15	cleaning	Molds [cfu/m3]	169967	0.505	20
Location 7	2	2015-09-15	cleaning	Molds [cfu/m3]	11664	0.623	20
Location 7	3	2015-09-15	sorting	Molds [cfu/m3]	30006.5	0.511	20
Location 7	3	2015-09-15	sorting	Molds [cfu/m3]	43631	0.683	20
Location 7	3	2015-09-15	sorting	Molds [cfu/m3]	34382.7	0.566	20
Location 7	4	2015-09-16	sorting	Molds [cfu/m3]	9295.57	0.459	20
Location 7	4	2015-09-16	sorting	Molds [cfu/m3]	6241.43	0.486	20
Location 7	4	2015-09-16	sorting	Molds [cfu/m3]	8245.98	0.477	20
Location 1	0	2015-06-11	windward air	Penicillium [cfu/m3]	93.3707	0.714	20
Location 1	0	2015-06-10	windward air	Penicillium [cfu/m3]	439.754	0.758	20
Location 1	0	2015-06-09	windward air	Penicillium [cfu/m3]	46.8165	0.712	20
Location 1	1	2015-06-11	sorting	Penicillium [cfu/m3]	2909.48	0.627	20
Location 1	1	2015-06-10	sorting	Penicillium [cfu/m3]	1632.05	0.674	20
Location 1	1	2015-06-09	sorting	Penicillium [cfu/m3]	1435.41	0.627	20
Location 1	2	2015-06-11	delivery	Penicillium [cfu/m3]	1352.15	0.567	20
Location 1	2	2015-06-10	delivery	Penicillium [cfu/m3]	3015.87	0.63	20
Location 1	2	2015-06-09	delivery	Penicillium [cfu/m3]	1012.66	0.79	20
Location 1	3	2015-06-11	cleaning	Penicillium [cfu/m3]	12705.5	0.695	20
Location 1	3	2015-06-10	cleaning	Penicillium [cfu/m3]	5913.9	0.599	20
Location 1	3	2015-06-09	cleaning	Penicillium [cfu/m3]	5044.95	0.601	20
Location 2	0	2016-04-28	windward air	Penicillium [cfu/m3]	0	0.604	20
Location 2	0	2016-04-26	windward air	Penicillium [cfu/m3]	0	0.584	20
Location 2	1	2016-04-26	delivery	Penicillium [cfu/m3]	0	0.415	12
Location 2	1	2016-04-26	delivery	Penicillium [cfu/m3]	116.144	0.574	20
Location 2	1	2016-04-26	delivery	Penicillium [cfu/m3]	107.875	0.618	20
Location 2	2	2016-04-26	delivery	Penicillium [cfu/m3]	0	0.623	20
Location 2	2	2016-04-26	delivery	Penicillium [cfu/m3]	1788.62	0.82	30
Location 2	2	2016-04-26	delivery	Penicillium [cfu/m3]	1070.09	0.586	20
Location 2	16	2016-04-26	sorting	Penicillium [cfu/m3]	116.414	0.859	246
Location 3	0	2016-10-27	windward air	Penicillium [cfu/m3]	38	0.668	20
Location 3	0	2016-10-26	windward air	Penicillium [cfu/m3]	40	0.779	20
Location 3	0	2016-10-25	windward air	Penicillium [cfu/m3]	90	0.689	20
Location 3	1	2016-10-26	sorting	Penicillium [cfu/m3]	4480	0.772	20
Location 3	1	2016-10-26	sorting	Penicillium [cfu/m3]	1126	0.668	20
Location 3	1	2016-10-26	sorting	Penicillium [cfu/m3]	1959	0.779	20
Location 3	2	2016-10-26	delivery	Penicillium [cfu/m3]	11399	0.63	20
Location 3	2	2016-10-26	delivery	Penicillium [cfu/m3]	18060	0.689	20
Location 3	2	2016-10-26	delivery	Penicillium [cfu/m3]	18019	0.772	20
Location 4	0	2015-06-24	windward air	Penicillium [cfu/m3]	44.9236	0.742	20
Location 4	0	2015-06-24	windward air	Penicillium [cfu/m3]	0	0.694	20
Location 4	0	2015-06-24	windward air	Penicillium [cfu/m3]	0	0.718	20
Location 4	2	2015-06-24	delivery	Penicillium [cfu/m3]	79823.6	0.839	20
Location 4	2	2015-06-24	delivery	Penicillium [cfu/m3]	1690.08	0.793	20
Location 4	2	2015-06-24	delivery	Penicillium [cfu/m3]	13274.5	0.761	20
Location 4	4	2015-06-24	cleaning	Penicillium [cfu/m3]	90513.9	0.67	20
Location 4	4	2015-06-24	cleaning	Penicillium [cfu/m3]	93901.2	0.521	20
Location 4	4	2015-06-24	cleaning	Penicillium [cfu/m3]	37327.3	0.538	20
Location 4	6	2015-06-24	sorting	Penicillium [cfu/m3]	4785.94	0.083	10
Location 4	6	2015-06-24	sorting	Penicillium [cfu/m3]	0	0.069	20
Location 4	6	2015-06-24	sorting	Penicillium [cfu/m3]	1844.6	0.071	30
Location 5	0	2015-10-14	windward air	Penicillium [cfu/m3]	51.8403	0.643	20
Location 5	0	2015-10-14	windward air	Penicillium [cfu/m3]	6.49627	0.626	20
Location 5	1	2015-10-14	delivery	Penicillium [cfu/m3]	203128	0.737	21
Location 5	1	2015-10-14	delivery	Penicillium [cfu/m3]	111899	0.659	18
Location 5	1	2015-10-14	delivery	Penicillium [cfu/m3]	212790	0.876	24
Location 5	3	2015-10-14	sorting	Penicillium [cfu/m3]	177.778	0.6	58
Location 5	3	2015-10-14	sorting	Penicillium [cfu/m3]	244.828	0.58	55
Location 5	3	2015-10-14	sorting	Penicillium [cfu/m3]	60.6061	0.55	60
Location 5	11	2015-10-14	sorting	Penicillium [cfu/m3]	166.3	0.182	52
Location 5	11	2015-10-14	sorting	Penicillium [cfu/m3]	83.1502	0.182	52
Location 5	16	2015-10-14	sorting	Penicillium [cfu/m3]	168.097	0.746	223
Location 5	16	2015-10-14	sorting	Penicillium [cfu/m3]	0	0.746	223
Location 6	0	2016-06-01	windward air	Penicillium [cfu/m3]	326.264	0.694	20
Location 6	0	2016-06-01	windward air	Penicillium [cfu/m3]	96.6184	0.69	20
Location 6	0	2016-06-01	windward air	Penicillium [cfu/m3]	0	0.613	20
Location 6	2	2016-06-01	delivery	Penicillium [cfu/m3]	117.578	0.567	20
Location 6	2	2016-06-01	delivery	Penicillium [cfu/m3]	142.653	0.701	20
Location 6	2	2016-06-01	delivery	Penicillium [cfu/m3]	12048.2	0.664	20
Location 6	4	2016-06-02	delivery	Penicillium [cfu/m3]	0	0.538	20
Location 6	4	2016-05-31	delivery	Penicillium [cfu/m3]	104.004	0.641	20
Location 6	4	2016-05-31	delivery	Penicillium [cfu/m3]	224.09	0.595	20
Location 7	0	2015-09-16	windward air	Penicillium [cfu/m3]	0	0.447	20
Location 7	0	2015-09-16	windward air	Penicillium [cfu/m3]	286.123	0.466	20
Location 7	0	2015-09-16	windward air	Penicillium [cfu/m3]	113.572	0.587	20
Location 7	1	2015-09-17	delivery	Penicillium [cfu/m3]	88161.2	0.397	20
Location 7	1	2015-09-16	delivery	Penicillium [cfu/m3]	8530.47	0.465	20
Location 7	2	2015-09-15	cleaning	Penicillium [cfu/m3]	119394	0.55	20
Location 7	2	2015-09-15	cleaning	Penicillium [cfu/m3]	139142	0.505	20
Location 7	2	2015-09-15	cleaning	Penicillium [cfu/m3]	2086.68	0.623	20
Location 7	3	2015-09-15	sorting	Penicillium [cfu/m3]	11546	0.511	20
Location 7	3	2015-09-15	sorting	Penicillium [cfu/m3]	8247.93	0.683	20
Location 7	3	2015-09-15	sorting	Penicillium [cfu/m3]	19199.1	0.566	20
Location 7	4	2015-09-16	sorting	Penicillium [cfu/m3]	798.838	0.459	20
Location 7	4	2015-09-16	sorting	Penicillium [cfu/m3]	2537.72	0.486	20
Location 7	4	2015-09-16	sorting	Penicillium [cfu/m3]	1467.51	0.477	20
Location 1	0	2015-06-11	windward air	Aspergillus [cfu/m3]	0	0.714	20
Location 1	0	2015-06-10	windward air	Aspergillus [cfu/m3]	43.9754	0.758	20
Location 1	0	2015-06-09	windward air	Aspergillus [cfu/m3]	0	0.712	20
Location 1	1	2015-06-11	sorting	Aspergillus [cfu/m3]	1541.73	0.627	20
Location 1	1	2015-06-10	sorting	Aspergillus [cfu/m3]	247.28	0.674	20
Location 1	1	2015-06-09	sorting	Aspergillus [cfu/m3]	212.653	0.627	20
Location 1	2	2015-06-11	delivery	Aspergillus [cfu/m3]	58.7889	0.567	20
Location 1	2	2015-06-10	delivery	Aspergillus [cfu/m3]	240.5	0.63	20
Location 1	2	2015-06-09	delivery	Aspergillus [cfu/m3]	540.852	0.79	20
Location 1	3	2015-06-11	cleaning	Aspergillus [cfu/m3]	1482.45	0.695	20
Location 1	3	2015-06-10	cleaning	Aspergillus [cfu/m3]	222.593	0.599	20
Location 1	3	2015-06-09	cleaning	Aspergillus [cfu/m3]	443.705	0.601	20
Location 2	0	2016-04-28	windward air	Aspergillus [cfu/m3]	119.689	0.604	20
Location 2	0	2016-04-26	windward air	Aspergillus [cfu/m3]	0	0.584	20
Location 2	1	2016-04-26	delivery	Aspergillus [cfu/m3]	0	0.415	12
Location 2	1	2016-04-26	delivery	Aspergillus [cfu/m3]	58.072	0.574	20
Location 2	1	2016-04-26	delivery	Aspergillus [cfu/m3]	539.374	0.618	20
Location 2	2	2016-04-26	delivery	Aspergillus [cfu/m3]	0	0.623	20
Location 2	2	2016-04-26	delivery	Aspergillus [cfu/m3]	8118.99	0.82	30
Location 2	2	2016-04-26	delivery	Aspergillus [cfu/m3]	3993.38	0.586	20
Location 2	16	2016-04-26	sorting	Aspergillus [cfu/m3]	892.511	0.859	246
Location 3	0	2016-10-27	windward air	Aspergillus [cfu/m3]	190	0.668	20
Location 3	0	2016-10-26	windward air	Aspergillus [cfu/m3]	0	0.779	20
Location 3	0	2016-10-25	windward air	Aspergillus [cfu/m3]	18	0.689	20
Location 3	1	2016-10-26	sorting	Aspergillus [cfu/m3]	0	0.772	20
Location 3	1	2016-10-26	sorting	Aspergillus [cfu/m3]	18	0.668	20
Location 3	1	2016-10-26	sorting	Aspergillus [cfu/m3]	64	0.779	20
Location 3	2	2016-10-26	delivery	Aspergillus [cfu/m3]	95	0.63	20
Location 3	2	2016-10-26	delivery	Aspergillus [cfu/m3]	340	0.689	20
Location 3	2	2016-10-26	delivery	Aspergillus [cfu/m3]	867	0.772	20
Location 4	0	2015-06-24	windward air	Aspergillus [cfu/m3]	101.438	0.742	20
Location 4	0	2015-06-24	windward air	Aspergillus [cfu/m3]	14.6974	0.694	20
Location 4	0	2015-06-24	windward air	Aspergillus [cfu/m3]	59.5172	0.718	20
Location 4	2	2015-06-24	delivery	Aspergillus [cfu/m3]	63787.2	0.839	20
Location 4	2	2015-06-24	delivery	Aspergillus [cfu/m3]	344.977	0.793	20
Location 4	2	2015-06-24	delivery	Aspergillus [cfu/m3]	8758.93	0.761	20
Location 4	4	2015-06-24	cleaning	Aspergillus [cfu/m3]	31762.2	0.67	20
Location 4	4	2015-06-24	cleaning	Aspergillus [cfu/m3]	62544.1	0.521	20
Location 4	4	2015-06-24	cleaning	Aspergillus [cfu/m3]	15084.4	0.538	20
Location 4	6	2015-06-24	sorting	Aspergillus [cfu/m3]	368.273	0.083	10
Location 4	6	2015-06-24	sorting	Aspergillus [cfu/m3]	0	0.069	20
Location 4	6	2015-06-24	sorting	Aspergillus [cfu/m3]	0	0.071	30
Location 5	0	2015-10-14	windward air	Aspergillus [cfu/m3]	51.8403	0.643	20
Location 5	0	2015-10-14	windward air	Aspergillus [cfu/m3]	66.2407	0.626	20
Location 5	1	2015-10-14	delivery	Aspergillus [cfu/m3]	171568	0.737	21
Location 5	1	2015-10-14	delivery	Aspergillus [cfu/m3]	266174	0.659	18
Location 5	1	2015-10-14	delivery	Aspergillus [cfu/m3]	117660	0.876	24
Location 5	3	2015-10-14	sorting	Aspergillus [cfu/m3]	644.444	0.6	58
Location 5	3	2015-10-14	sorting	Aspergillus [cfu/m3]	87.3563	0.58	55
Location 5	3	2015-10-14	sorting	Aspergillus [cfu/m3]	366.667	0.55	60
Location 5	11	2015-10-14	sorting	Aspergillus [cfu/m3]	0	0.182	52
Location 5	11	2015-10-14	sorting	Aspergillus [cfu/m3]	166.3	0.182	52
Location 5	16	2015-10-14	sorting	Aspergillus [cfu/m3]	112.779	0.746	223
Location 5	16	2015-10-14	sorting	Aspergillus [cfu/m3]	0	0.746	223
Location 6	0	2016-06-01	windward air	Aspergillus [cfu/m3]	54.3774	0.694	20
Location 6	0	2016-06-01	windward air	Aspergillus [cfu/m3]	0	0.69	20
Location 6	0	2016-06-01	windward air	Aspergillus [cfu/m3]	48.2393	0.613	20
Location 6	2	2016-06-01	delivery	Aspergillus [cfu/m3]	58.7889	0.567	20
Location 6	2	2016-06-01	delivery	Aspergillus [cfu/m3]	0	0.701	20
Location 6	2	2016-06-01	delivery	Aspergillus [cfu/m3]	0	0.664	20
Location 6	4	2016-06-02	delivery	Aspergillus [cfu/m3]	0	0.538	20
Location 6	4	2016-05-31	delivery	Aspergillus [cfu/m3]	52.0021	0.641	20
Location 6	4	2016-05-31	delivery	Aspergillus [cfu/m3]	56.0224	0.595	20
Location 7	0	2015-09-16	windward air	Aspergillus [cfu/m3]	149.142	0.447	20
Location 7	0	2015-09-16	windward air	Aspergillus [cfu/m3]	286.123	0.466	20
Location 7	0	2015-09-16	windward air	Aspergillus [cfu/m3]	0	0.587	20
Location 7	1	2015-09-17	delivery	Aspergillus [cfu/m3]	47523.1	0.397	20
Location 7	1	2015-09-16	delivery	Aspergillus [cfu/m3]	19498.2	0.465	20
Location 7	2	2015-09-15	cleaning	Aspergillus [cfu/m3]	19338.8	0.55	20
Location 7	2	2015-09-15	cleaning	Aspergillus [cfu/m3]	16633.7	0.505	20
Location 7	2	2015-09-15	cleaning	Aspergillus [cfu/m3]	7383.63	0.623	20
Location 7	3	2015-09-15	sorting	Aspergillus [cfu/m3]	13698.6	0.511	20
Location 7	3	2015-09-15	sorting	Aspergillus [cfu/m3]	32698.9	0.683	20
Location 7	3	2015-09-15	sorting	Aspergillus [cfu/m3]	14841	0.566	20
Location 7	4	2015-09-16	sorting	Aspergillus [cfu/m3]	7552.65	0.459	20
Location 7	4	2015-09-16	sorting	Aspergillus [cfu/m3]	1851.85	0.486	20
Location 7	4	2015-09-16	sorting	Aspergillus [cfu/m3]	5660.38	0.477	20
Location 1	0	2015-06-11	windward air	Cladosporium [cfu/m3]	326.797	0.714	20
Location 1	0	2015-06-10	windward air	Cladosporium [cfu/m3]	571.68	0.758	20
Location 1	0	2015-06-09	windward air	Cladosporium [cfu/m3]	280.899	0.712	20
Location 1	1	2015-06-11	sorting	Cladosporium [cfu/m3]	53.1632	0.627	20
Location 1	1	2015-06-10	sorting	Cladosporium [cfu/m3]	98.912	0.674	20
Location 1	1	2015-06-09	sorting	Cladosporium [cfu/m3]	53.1632	0.627	20
Location 1	2	2015-06-11	delivery	Cladosporium [cfu/m3]	117.578	0.567	20
Location 1	2	2015-06-10	delivery	Cladosporium [cfu/m3]	158.73	0.63	20
Location 1	2	2015-06-09	delivery	Cladosporium [cfu/m3]	42.1941	0.79	20
Location 1	3	2015-06-11	cleaning	Cladosporium [cfu/m3]	383.693	0.695	20
Location 1	3	2015-06-10	cleaning	Cladosporium [cfu/m3]	278.242	0.599	20
Location 1	3	2015-06-09	cleaning	Cladosporium [cfu/m3]	332.779	0.601	20
Location 2	0	2016-04-28	windward air	Cladosporium [cfu/m3]	59.8444	0.604	20
Location 2	0	2016-04-26	windward air	Cladosporium [cfu/m3]	0	0.584	20
Location 2	1	2016-04-26	delivery	Cladosporium [cfu/m3]	0	0.415	12
Location 2	1	2016-04-26	delivery	Cladosporium [cfu/m3]	0	0.574	20
Location 2	1	2016-04-26	delivery	Cladosporium [cfu/m3]	53.9374	0.618	20
Location 2	2	2016-04-26	delivery	Cladosporium [cfu/m3]	0	0.623	20
Location 2	2	2016-04-26	delivery	Cladosporium [cfu/m3]	121.951	0.82	30
Location 2	2	2016-04-26	delivery	Cladosporium [cfu/m3]	428.036	0.586	20
Location 2	16	2016-04-26	sorting	Cladosporium [cfu/m3]	155.219	0.859	246
Location 3	0	2016-10-27	windward air	Cladosporium [cfu/m3]	950	0.668	20
Location 3	0	2016-10-26	windward air	Cladosporium [cfu/m3]	800	0.779	20
Location 3	0	2016-10-25	windward air	Cladosporium [cfu/m3]	540	0.689	20
Location 3	1	2016-10-26	sorting	Cladosporium [cfu/m3]	1600	0.772	20
Location 3	1	2016-10-26	sorting	Cladosporium [cfu/m3]	720	0.668	20
Location 3	1	2016-10-26	sorting	Cladosporium [cfu/m3]	960	0.779	20
Location 3	2	2016-10-26	delivery	Cladosporium [cfu/m3]	1900	0.63	20
Location 3	2	2016-10-26	delivery	Cladosporium [cfu/m3]	1500	0.689	20
Location 3	2	2016-10-26	delivery	Cladosporium [cfu/m3]	0	0.772	20
Location 4	0	2015-06-24	windward air	Cladosporium [cfu/m3]	1617.25	0.742	20
Location 4	0	2015-06-24	windward air	Cladosporium [cfu/m3]	2209.41	0.694	20
Location 4	0	2015-06-24	windward air	Cladosporium [cfu/m3]	4317.55	0.718	20
Location 4	2	2015-06-24	delivery	Cladosporium [cfu/m3]	0	0.839	20
Location 4	2	2015-06-24	delivery	Cladosporium [cfu/m3]	84.0689	0.793	20
Location 4	2	2015-06-24	delivery	Cladosporium [cfu/m3]	0	0.761	20
Location 4	4	2015-06-24	cleaning	Cladosporium [cfu/m3]	995.025	0.67	20
Location 4	4	2015-06-24	cleaning	Cladosporium [cfu/m3]	0	0.521	20
Location 4	4	2015-06-24	cleaning	Cladosporium [cfu/m3]	619.579	0.538	20
Location 4	6	2015-06-24	sorting	Cladosporium [cfu/m3]	803.213	0.083	10
Location 4	6	2015-06-24	sorting	Cladosporium [cfu/m3]	966.184	0.069	20
Location 4	6	2015-06-24	sorting	Cladosporium [cfu/m3]	9389.67	0.071	30
Location 5	0	2015-10-14	windward air	Cladosporium [cfu/m3]	933.126	0.643	20
Location 5	0	2015-10-14	windward air	Cladosporium [cfu/m3]	798.722	0.626	20
Location 5	1	2015-10-14	delivery	Cladosporium [cfu/m3]	0	0.737	21
Location 5	1	2015-10-14	delivery	Cladosporium [cfu/m3]	0	0.659	18
Location 5	1	2015-10-14	delivery	Cladosporium [cfu/m3]	0	0.876	24
Location 5	3	2015-10-14	sorting	Cladosporium [cfu/m3]	111.111	0.6	58
Location 5	3	2015-10-14	sorting	Cladosporium [cfu/m3]	287.356	0.58	55
Location 5	3	2015-10-14	sorting	Cladosporium [cfu/m3]	242.424	0.55	60
Location 5	11	2015-10-14	sorting	Cladosporium [cfu/m3]	0	0.182	52
Location 5	11	2015-10-14	sorting	Cladosporium [cfu/m3]	0	0.182	52
Location 5	16	2015-10-14	sorting	Cladosporium [cfu/m3]	44.6828	0.746	223
Location 5	16	2015-10-14	sorting	Cladosporium [cfu/m3]	0	0.746	223
Location 6	0	2016-06-01	windward air	Cladosporium [cfu/m3]	2555.74	0.694	20
Location 6	0	2016-06-01	windward air	Cladosporium [cfu/m3]	3333.33	0.69	20
Location 6	0	2016-06-01	windward air	Cladosporium [cfu/m3]	3039.07	0.613	20
Location 6	2	2016-06-01	delivery	Cladosporium [cfu/m3]	4703.12	0.567	20
Location 6	2	2016-06-01	delivery	Cladosporium [cfu/m3]	2092.25	0.701	20
Location 6	2	2016-06-01	delivery	Cladosporium [cfu/m3]	10542.2	0.664	20
Location 6	4	2016-06-02	delivery	Cladosporium [cfu/m3]	3903.35	0.538	20
Location 6	4	2016-05-31	delivery	Cladosporium [cfu/m3]	3952.16	0.641	20
Location 6	4	2016-05-31	delivery	Cladosporium [cfu/m3]	6610.64	0.595	20
Location 7	0	2015-09-16	windward air	Cladosporium [cfu/m3]	298.285	0.447	20
Location 7	0	2015-09-16	windward air	Cladosporium [cfu/m3]	286.123	0.466	20
Location 7	0	2015-09-16	windward air	Cladosporium [cfu/m3]	113.572	0.587	20
Location 7	1	2015-09-17	delivery	Cladosporium [cfu/m3]	839.631	0.397	20
Location 7	1	2015-09-16	delivery	Cladosporium [cfu/m3]	0	0.465	20
Location 7	2	2015-09-15	cleaning	Cladosporium [cfu/m3]	0	0.55	20
Location 7	2	2015-09-15	cleaning	Cladosporium [cfu/m3]	0	0.505	20
Location 7	2	2015-09-15	cleaning	Cladosporium [cfu/m3]	321.027	0.623	20
Location 7	3	2015-09-15	sorting	Cladosporium [cfu/m3]	65.2316	0.511	20
Location 7	3	2015-09-15	sorting	Cladosporium [cfu/m3]	0	0.683	20
Location 7	3	2015-09-15	sorting	Cladosporium [cfu/m3]	0	0.566	20
Location 7	4	2015-09-16	sorting	Cladosporium [cfu/m3]	72.6216	0.459	20
Location 7	4	2015-09-16	sorting	Cladosporium [cfu/m3]	205.761	0.486	20
Location 7	4	2015-09-16	sorting	Cladosporium [cfu/m3]	698.812	0.477	20
Location 1	0	2015-06-11	windward air	Other Molds [cfu/m3]	93.3707	0.714	20
Location 1	0	2015-06-10	windward air	Other Molds [cfu/m3]	175.901	0.758	20
Location 1	0	2015-06-09	windward air	Other Molds [cfu/m3]	46.8165	0.712	20
Location 1	1	2015-06-11	sorting	Other Molds [cfu/m3]	0	0.627	20
Location 1	1	2015-06-10	sorting	Other Molds [cfu/m3]	593.472	0.674	20
Location 1	1	2015-06-09	sorting	Other Molds [cfu/m3]	744.285	0.627	20
Location 1	2	2015-06-11	delivery	Other Molds [cfu/m3]	470.312	0.567	20
Location 1	2	2015-06-10	delivery	Other Molds [cfu/m3]	0	0.63	20
Location 1	2	2015-06-09	delivery	Other Molds [cfu/m3]	421.941	0.79	20
Location 1	3	2015-06-11	cleaning	Other Molds [cfu/m3]	239.808	0.695	20
Location 1	3	2015-06-10	cleaning	Other Molds [cfu/m3]	500.835	0.599	20
Location 1	3	2015-06-09	cleaning	Other Molds [cfu/m3]	443.705	0.601	20
Location 2	0	2016-04-28	windward air	Other Molds [cfu/m3]	119.689	0.604	20
Location 2	0	2016-04-26	windward air	Other Molds [cfu/m3]	342.466	0.584	20
Location 2	1	2016-04-26	delivery	Other Molds [cfu/m3]	1044.18	0.415	12
Location 2	1	2016-04-26	delivery	Other Molds [cfu/m3]	174.216	0.574	20
Location 2	1	2016-04-26	delivery	Other Molds [cfu/m3]	323.625	0.618	20
Location 2	2	2016-04-26	delivery	Other Molds [cfu/m3]	341.297	0.623	20
Location 2	2	2016-04-26	delivery	Other Molds [cfu/m3]	1119.73	0.82	30
Location 2	2	2016-04-26	delivery	Other Molds [cfu/m3]	456.161	0.586	20
Location 2	16	2016-04-26	sorting	Other Molds [cfu/m3]	0	0.859	246
Location 3	0	2016-10-27	windward air	Other Molds [cfu/m3]	1309	0.668	20
Location 3	0	2016-10-26	windward air	Other Molds [cfu/m3]	776	0.779	20
Location 3	0	2016-10-25	windward air	Other Molds [cfu/m3]	1026	0.689	20
Location 3	1	2016-10-26	sorting	Other Molds [cfu/m3]	20200	0.772	20
Location 3	1	2016-10-26	sorting	Other Molds [cfu/m3]	144	0.668	20
Location 3	1	2016-10-26	sorting	Other Molds [cfu/m3]	1728	0.779	20
Location 3	2	2016-10-26	delivery	Other Molds [cfu/m3]	171	0.63	20
Location 3	2	2016-10-26	delivery	Other Molds [cfu/m3]	1360	0.689	20
Location 3	2	2016-10-26	delivery	Other Molds [cfu/m3]	901	0.772	20
Location 4	0	2015-06-24	windward air	Other Molds [cfu/m3]	134.771	0.742	20
Location 4	0	2015-06-24	windward air	Other Molds [cfu/m3]	96.0615	0.694	20
Location 4	0	2015-06-24	windward air	Other Molds [cfu/m3]	92.8505	0.718	20
Location 4	2	2015-06-24	delivery	Other Molds [cfu/m3]	25399.3	0.839	20
Location 4	2	2015-06-24	delivery	Other Molds [cfu/m3]	437.747	0.793	20
Location 4	2	2015-06-24	delivery	Other Molds [cfu/m3]	4110.45	0.761	20
Location 4	4	2015-06-24	cleaning	Other Molds [cfu/m3]	23780.6	0.67	20
Location 4	4	2015-06-24	cleaning	Other Molds [cfu/m3]	12327.8	0.521	20
Location 4	4	2015-06-24	cleaning	Other Molds [cfu/m3]	5453.22	0.538	20
Location 4	6	2015-06-24	sorting	Other Molds [cfu/m3]	0	0.083	10
Location 4	6	2015-06-24	sorting	Other Molds [cfu/m3]	449.758	0.069	20
Location 4	6	2015-06-24	sorting	Other Molds [cfu/m3]	469.484	0.071	30
Location 5	0	2015-10-14	windward air	Other Molds [cfu/m3]	570.244	0.643	20
Location 5	0	2015-10-14	windward air	Other Molds [cfu/m3]	225.985	0.626	20
Location 5	1	2015-10-14	delivery	Other Molds [cfu/m3]	361.827	0.737	21
Location 5	1	2015-10-14	delivery	Other Molds [cfu/m3]	4958.17	0.659	18
Location 5	3	2015-10-14	sorting	Other Molds [cfu/m3]	55.5556	0.6	58
Location 5	3	2015-10-14	sorting	Other Molds [cfu/m3]	57.4713	0.58	55
Location 5	3	2015-10-14	sorting	Other Molds [cfu/m3]	60.6061	0.55	60
Location 5	11	2015-10-14	sorting	Other Molds [cfu/m3]	0	0.182	52
Location 5	11	2015-10-14	sorting	Other Molds [cfu/m3]	0	0.182	52
Location 5	16	2015-10-14	sorting	Other Molds [cfu/m3]	0	0.746	223
Location 5	16	2015-10-14	sorting	Other Molds [cfu/m3]	44.6828	0.746	223
Location 6	0	2016-06-01	windward air	Other Molds [cfu/m3]	652.529	0.694	20
Location 6	0	2016-06-01	windward air	Other Molds [cfu/m3]	628.019	0.69	20
Location 6	0	2016-06-01	windward air	Other Molds [cfu/m3]	530.632	0.613	20
Location 6	2	2016-06-01	delivery	Other Molds [cfu/m3]	6114.05	0.567	20
Location 6	2	2016-06-01	delivery	Other Molds [cfu/m3]	190.204	0.701	20
Location 6	2	2016-06-01	delivery	Other Molds [cfu/m3]	894.487	0.664	20
Location 6	4	2016-06-02	delivery	Other Molds [cfu/m3]	619.579	0.538	20
Location 6	4	2016-05-31	delivery	Other Molds [cfu/m3]	312.012	0.641	20
Location 6	4	2016-05-31	delivery	Other Molds [cfu/m3]	112.045	0.595	20
Location 7	0	2015-09-16	windward air	Other Molds [cfu/m3]	74.5712	0.447	20
Location 7	0	2015-09-16	windward air	Other Molds [cfu/m3]	214.592	0.466	20
Location 7	0	2015-09-16	windward air	Other Molds [cfu/m3]	2441.79	0.587	20
Location 7	1	2015-09-17	delivery	Other Molds [cfu/m3]	29942.3	0.397	20
Location 7	1	2015-09-16	delivery	Other Molds [cfu/m3]	9534.05	0.465	20
Location 7	2	2015-09-15	cleaning	Other Molds [cfu/m3]	12705.2	0.55	20
Location 7	2	2015-09-15	cleaning	Other Molds [cfu/m3]	14191.4	0.505	20
Location 7	2	2015-09-15	cleaning	Other Molds [cfu/m3]	1872.66	0.623	20
Location 7	3	2015-09-15	sorting	Other Molds [cfu/m3]	4696.67	0.511	20
Location 7	3	2015-09-15	sorting	Other Molds [cfu/m3]	2684.24	0.683	20
Location 7	3	2015-09-15	sorting	Other Molds [cfu/m3]	342.649	0.566	20
Location 7	4	2015-09-16	sorting	Other Molds [cfu/m3]	871.46	0.459	20
Location 7	4	2015-09-16	sorting	Other Molds [cfu/m3]	1646.09	0.486	20
Location 7	4	2015-09-16	sorting	Other Molds [cfu/m3]	419.287	0.477	20
Location 1	1	2015-06-09	sorting	Bacteria	1	17.3	585
Location 1	3	2015-06-09	cleaning	Bacteria	1	5.3	153
Location 1	4	2015-06-10	inspection	Bacteria	1	17.3	570
Location 2	1	2016-04-27	delivery	Bacteria	1	6.396	210
Location 3	1	2016-10-26	sorting	Bacteria	1	14.04	470
Location 4	2	2015-06-23	delivery	Bacteria	1	11.99	390
Location 4	4	2015-06-23	cleaning	Bacteria	1	5.91	165
Location 4	6	2015-06-24	sorting	Bacteria	1	9.01	335
Location 5	1	2015-10-15	delivery	Bacteria	1	3.584	119
Location 5	14	2015-10-15	delivery	Bacteria	1	1.264	361
Location 6	2	2016-06-01	delivery	Bacteria	1	9.1	168
Location 6	4	2016-06-02	delivery	Bacteria	1	9.4	305
Location 7	1	2015-09-16	delivery	Bacteria	1	8.949	325
Location 7	2	2015-09-15	cleaning	Bacteria	1	14.498	392
Location 2	1	2016-04-28	delivery	Inhalable particles [mg/m3]	0.15	157.5	420
Location 2	1	2016-04-26	delivery	Inhalable particles [mg/m3]	0.21	97.5	260
Location 2	1	2016-04-26	delivery	Inhalable particles [mg/m3]	0.47	114.8	306
Location 2	2	2016-04-26	delivery	Inhalable particles [mg/m3]	0.8	1.7	170
Location 2	2	2016-04-26	delivery	Inhalable particles [mg/m3]	0.44	3.73	373
Location 2	3	2016-04-27	delivery	Inhalable particles [mg/m3]	0.69	1.77	177
Location 2	4	2016-04-27	cleaning	Inhalable particles [mg/m3]	0.33
Location 2	6	2016-04-28	delivery	Inhalable particles [mg/m3]	0.46	2.69	269
Location 2	7	2016-04-28	sorting	Inhalable particles [mg/m3]	1	1.4	140
Location 3	1	2016-10-26	sorting	Inhalable particles [mg/m3]	0.21	3.6	360
Location 3	1	2016-10-26	sorting	Inhalable particles [mg/m3]	0.83	3.62	362
Location 3	2	2016-10-26	delivery	Inhalable particles [mg/m3]	0.23	3.6	360
Location 3	2	2016-10-26	delivery	Inhalable particles [mg/m3]	0.76	3.62	362
Location 3	3	2016-10-25	delivery	Inhalable particles [mg/m3]	0.19	3.43	343
Location 3	4	2016-10-26	delivery	Inhalable particles [mg/m3]	0.12	3.08	308
Location 3	5	2016-10-25	inspection	Inhalable particles [mg/m3]	0.11	3.7	370
Location 3	5	2016-10-27	inspection	Inhalable particles [mg/m3]	0.13	3.6	360
Location 4	6	2015-06-24	sorting	Inhalable particles [mg/m3]	0.11	4.14	414
Location 5	1	2015-10-14	delivery	Inhalable particles [mg/m3]	2.06	4.93	493
Location 5	1	2015-10-14	delivery	Inhalable particles [mg/m3]	0.86	3.52	352
Location 5	2	2015-10-13	sorting	Inhalable particles [mg/m3]	1.3	3.71	371
Location 5	2	2015-10-14	sorting	Inhalable particles [mg/m3]	1.06	3.85	385
Location 5	2	2015-10-15	sorting	Inhalable particles [mg/m3]	0.815	3.8	380
Location 5	3	2015-10-14	sorting	Inhalable particles [mg/m3]	0.44	3.57	357
Location 5	13	2015-10-14	sorting	Inhalable particles [mg/m3]	1.13	1.1	110
Location 6	1	2016-06-01	delivery	Inhalable particles [mg/m3]	0.11	4.27	427
Location 6	1	2016-06-02	delivery	Inhalable particles [mg/m3]	0.17	3	300
Location 6	2	2016-06-01	delivery	Inhalable particles [mg/m3]	0.17
Location 7	1	2015-09-17	delivery	Inhalable particles [mg/m3]	0.12	71.25	190
Location 7	1	2015-09-16	delivery	Inhalable particles [mg/m3]	0.19	2.61	261
Location 7	1	2015-09-16	delivery	Inhalable particles [mg/m3]	0.19	142.5	380
Location 7	2	2015-09-16	cleaning	Inhalable particles [mg/m3]	0.26	48	128
Location 7	3	2015-09-16	sorting	Inhalable particles [mg/m3]	0.53	152.2	405
Location 7	4	2015-09-16	sorting	Inhalable particles [mg/m3]	0.38	1.35	135
Location 7	5	2015-09-16	sorting	Inhalable particles [mg/m3]	2.84	0.7	70
Location 7	15	2015-09-17	sorting	Inhalable particles [mg/m3]	0.21	1.98	198
Location 2	1	2016-04-26	delivery	Respirable particles [mg/m3]	0.05	12.142	260
Location 2	1	2016-04-26	delivery	Respirable particles [mg/m3]	0.1	14.244	305
Location 2	2	2016-04-26	delivery	Respirable particles [mg/m3]	0.17	3.73	373
Location 2	3	2016-04-27	delivery	Respirable particles [mg/m3]	0.4	3.3	330
Location 2	4	2016-04-27	cleaning	Respirable particles [mg/m3]	0.24
Location 2	7	2016-04-28	sorting	Respirable particles [mg/m3]	0.33	1.4	140
Location 3	1	2016-10-26	sorting	Respirable particles [mg/m3]	0.1	3.6	360
Location 3	1	2016-10-26	sorting	Respirable particles [mg/m3]	0.19	3.06	306
Location 3	2	2016-10-26	delivery	Respirable particles [mg/m3]	0.11	3.6	360
Location 3	2	2016-10-26	delivery	Respirable particles [mg/m3]	0.22	3.62	362
Location 3	5	2016-10-25	inspection	Respirable particles [mg/m3]	0.09	3.7	370
Location 3	5	2016-10-27	inspection	Respirable particles [mg/m3]	0.14	3.6	360
Location 4	6	2015-06-24	sorting	Respirable particles [mg/m3]	0.04	4.8	480
Location 5	1	2015-10-14	delivery	Respirable particles [mg/m3]	0.43	2.5	250
Location 5	1	2015-10-14	delivery	Respirable particles [mg/m3]	0.4	3.52	352
Location 5	2	2015-10-13	sorting	Respirable particles [mg/m3]	0.23	3.72	372
Location 5	2	2015-10-14	sorting	Respirable particles [mg/m3]	0.19	3.88	388
Location 5	2	2015-10-15	sorting	Respirable particles [mg/m3]	0.16	3.8	380
Location 5	3	2015-10-14	sorting	Respirable particles [mg/m3]	0.34	3.57	357
Location 5	13	2015-10-14	sorting	Respirable particles [mg/m3]	0.78	1.1	110
Location 7	3	2015-09-16	sorting	Respirable particles [mg/m3]	0.06	11.2	240
Location 2	11	2016-04-26	cleaning	VOC [ml/m3]	1.7		260
Location 2	14	2016-04-28	sorting	VOC [ml/m3]	1.1		329
Location 5	11	2015-10-14	sorting	VOC [ml/m3]	2.88		267
Location 7	13	2015-09-15	sorting	VOC [ml/m3]	1.1		196
Location 7	14	2015-09-16	sorting	VOC [ml/m3]	1.88		228
Location 7	16	2015-09-17	inspection	VOC [ml/m3]	5.43		360
Location 2	3	2016-04-27	delivery	NH3 [mg/m3]	22		329
Location 2	4	2016-04-27	cleaning	NH3 [mg/m3]	5.5		183
Location 2	7	2016-04-28	sorting	NH3 [mg/m3]	11		140
Location 2	14	2016-04-28	sorting	NH3 [mg/m3]	13		329
Location 3	5	2016-10-25	inspection	NH3 [mg/m3]	6.6		370
Location 3	5	2016-10-27	inspection	NH3 [mg/m3]	6		336
Location 4	6	2015-06-24	sorting	NH3 [mg/m3]	6.4		209
Location 4	6	2015-06-23	sorting	NH3 [mg/m3]	11		118
Location 4	6	2015-06-24	sorting	NH3 [mg/m3]	5.5		472
Location 4	9	2015-06-23	sorting	NH3 [mg/m3]	9		170
Location 4	9	2015-06-24	sorting	NH3 [mg/m3]	6.9		352
Location 4	9	2015-06-25	sorting	NH3 [mg/m3]	7.9		23
Location 4	9	2015-06-24	sorting	NH3 [mg/m3]	5.3		364
Location 5	11	2015-10-14	sorting	NH3 [mg/m3]	6.65		265
Location 5	11	2015-10-13	sorting	NH3 [mg/m3]	4.15		297
Location 5	11	2015-10-14	sorting	NH3 [mg/m3]	5.45		267
Location 5	12	2015-10-13	sorting	NH3 [mg/m3]	5.65		265
Location 7	11	2015-09-15	cleaning	NH3 [mg/m3]	9.45		239
Location 7	13	2015-09-15	sorting	NH3 [mg/m3]	3.66		196
Location 7	14	2015-09-16	sorting	NH3 [mg/m3]	3		228
Location 2	2	2016-04-26	delivery	H2S [mg/m3]	0.16		270
Location 2	3	2016-04-27	delivery	H2S [mg/m3]	0.69		329
Location 2	7	2016-04-28	sorting	H2S [mg/m3]	1.6		140
Location 6	1	2016-05-31	delivery	H2S [mg/m3]	0.25		334
Location 6	6	2016-06-02	cleaning	H2S [mg/m3]	0.3		170
Location 2	2	2016-04-26	delivery	CO [mg/m3]	1.5		270
Location 2	3	2016-04-27	delivery	CO [mg/m3]	5.6		329
Location 2	7	2016-04-28	sorting	CO [mg/m3]	1.5		140
Location 2	11	2016-04-26	cleaning	CO [mg/m3]	1.9		43
Location 5	12	2015-10-14	sorting	CO [mg/m3]	4.3		405
Location 5	12	2015-10-15	sorting	CO [mg/m3]	4.3		279
Location 6	1	2016-05-31	delivery	CO [mg/m3]	1.8		334
Location 6	1	2016-06-01	delivery	CO [mg/m3]	4.2		427
Location 6	1	2016-06-02	delivery	CO [mg/m3]	2.4		300
Location 7	11	2015-09-15	cleaning	CO [mg/m3]	11.1		239
Location 7	13	2015-09-15	sorting	CO [mg/m3]	2.32		359
Location 7	15	2015-09-17	sorting	CO [mg/m3]	4.65		360
Location 2	2	2016-04-26	delivery	CO2 [mg/m3]	1000		270
Location 2	3	2016-04-27	delivery	CO2 [mg/m3]	4400		329
Location 2	4	2016-04-27	cleaning	CO2 [mg/m3]	2300		183
Location 2	7	2016-04-28	sorting	CO2 [mg/m3]	1800		140
Location 2	11	2016-04-26	cleaning	CO2 [mg/m3]	2000		43
Location 3	1	2016-10-26	sorting	CO2 [mg/m3]	820		316
Location 3	5	2016-10-25	inspection	CO2 [mg/m3]	750		370
Location 3	5	2016-10-26	inspection	CO2 [mg/m3]	690		360
Location 4	9	2015-06-23	sorting	CO2 [mg/m3]	1700		170
Location 4	9	2015-06-24	sorting	CO2 [mg/m3]	1600		352
Location 4	9	2015-06-25	sorting	CO2 [mg/m3]	1800		23
Location 4	9	2015-06-24	sorting	CO2 [mg/m3]	1600		364
Location 4	14	2015-06-24	cleaning	CO2 [mg/m3]	1500		92
Location 5	11	2015-10-14	sorting	CO2 [mg/m3]	309		265
Location 5	12	2015-10-14	sorting	CO2 [mg/m3]	678		405
Location 5	12	2015-10-15	sorting	CO2 [mg/m3]	628		279
Location 6	1	2016-05-31	delivery	CO2 [mg/m3]	690		334
Location 6	1	2016-06-01	delivery	CO2 [mg/m3]	590		427
Location 6	1	2016-06-02	delivery	CO2 [mg/m3]	600		300
Location 7	11	2015-09-15	cleaning	CO2 [mg/m3]	736		239
Location 7	13	2015-09-15	sorting	CO2 [mg/m3]	1010		359
Location 7	15	2015-09-17	sorting	CO2 [mg/m3]	914		360
